# Supplementary material for: New insights into the diversity of cryptobenthic Cirripectes blennies in the Mascarene Archipelago sampled using Autonomous Reef Monitoring Structures (ARMS)
Source: Ecol Evol. 2023 Mar 16;13(3):e9850. doi: 10.1002/ece3.9850 (PMC10019914; doi:10.1002/ece3.9850)
Supplement: Supplementary file 2 — Data S1 [file ECE3-13-e9850-s002.xlsx]

## Sheet: Feuil1
SeqID	GenBank Accession	FieldID	InitialID	CorrectedID	Country	Source	BOLD:BIN	ASAP	GMYC	mPTP	Consensus
GBMNB10994_20_Cirripectes	MN649937		vanderbilti	vanderbilti	Hawaii	BOLD	BOLD:AAG2597	1	1	1	1
GBMNB10995_20_Cirripectes	MN649938		vanderbilti	vanderbilti	Hawaii	BOLD	BOLD:AAG2597	1	1	1	1
GBMNB10996_20_Cirripectes	MN649939		vanderbilti	vanderbilti	Hawaii	BOLD	BOLD:AAG2597	1	1	1	1
GBMNB10997_20_Cirripectes	MN649940		vanderbilti	vanderbilti	Hawaii	BOLD	BOLD:AAG2597	1	1	1	1
GBMNB10998_20_Cirripectes	MN649941		vanderbilti	vanderbilti	Hawaii	BOLD	BOLD:AAG2597	1	1	1	1
GBMNB10999_20_Cirripectes	MN649942		vanderbilti	vanderbilti	Hawaii	BOLD	BOLD:AAG2597	1	1	1	1
GBMNB11000_20_Cirripectes	MN649943		vanderbilti	vanderbilti	Hawaii	BOLD	BOLD:AAG2597	1	1	1	1
GBMNB11001_20_Cirripectes	MN649944		vanderbilti	vanderbilti	Hawaii	BOLD	BOLD:AAG2597	1	1	1	1
GBMNB11002_20_Cirripectes	MN649945		vanderbilti	vanderbilti	Hawaii	BOLD	BOLD:AAG2597	1	1	1	1
GBMNB11003_20_Cirripectes	MN649946		vanderbilti	vanderbilti	Hawaii	BOLD	BOLD:AAG2597	1	1	1	1
GBMNB11004_20_Cirripectes	MN649947		vanderbilti	vanderbilti	Hawaii	BOLD	BOLD:AAG2597	1	1	1	1
GBMNB11005_20_Cirripectes	MN649948		vanderbilti	vanderbilti	Hawaii	BOLD	BOLD:AAG2597	1	1	1	1
GBMNB11006_20_Cirripectes	MN649949		vanderbilti	vanderbilti	Hawaii	BOLD	BOLD:AAG2597	1	1	1	1
GBMNB11007_20_Cirripectes	MN649950		vanderbilti	vanderbilti	Hawaii	BOLD	BOLD:AAG2597	1	1	1	1
GBMNB11008_20_Cirripectes	MN649951		vanderbilti	vanderbilti	Hawaii	BOLD	BOLD:AAG2597	1	1	1	1
GBMNB11009_20_Cirripectes	MN649952		vanderbilti	vanderbilti	Hawaii	BOLD	BOLD:AAG2597	1	1	1	1
GBMNB11010_20_Cirripectes	MN649953		vanderbilti	vanderbilti	Hawaii	BOLD	BOLD:AAG2597	1	1	1	1
GBMNB11011_20_Cirripectes	MN649954		vanderbilti	vanderbilti	Hawaii	BOLD	BOLD:AAG2597	1	1	1	1
GBMNB11012_20_Cirripectes	MN649955		vanderbilti	vanderbilti	Hawaii	BOLD	BOLD:AAG2597	1	1	1	1
GBMNB11013_20_Cirripectes	MN649956		vanderbilti	vanderbilti	Hawaii	BOLD	BOLD:AAG2597	1	1	1	1
GBMNB11014_20_Cirripectes	MN649957		vanderbilti	vanderbilti	Hawaii	BOLD	BOLD:AAG2597	1	1	1	1
GBMNB11015_20_Cirripectes	MN649958		vanderbilti	vanderbilti	Hawaii	BOLD	BOLD:AAG2597	1	1	1	1
GBMNB11016_20_Cirripectes	MN649959		vanderbilti	vanderbilti	Hawaii	BOLD	BOLD:AAG2597	1	1	1	1
GBMNB11017_20_Cirripectes	MN649960		vanderbilti	vanderbilti	Hawaii	BOLD	BOLD:AAG2597	1	1	1	1
GBMNB11018_20_Cirripectes	MN649961		vanderbilti	vanderbilti	Hawaii	BOLD	BOLD:AAG2597	1	1	1	1
GBMNB11019_20_Cirripectes	MN649962		vanderbilti	vanderbilti	Hawaii	BOLD	BOLD:AAG2597	1	1	1	1
GBMNB11020_20_Cirripectes	MN649963		vanderbilti	vanderbilti	Hawaii	BOLD	BOLD:AAG2597	1	1	1	1
GBMNB11021_20_Cirripectes	MN649964		vanderbilti	vanderbilti	Hawaii	BOLD	BOLD:AAG2597	1	1	1	1
GBMNB11022_20_Cirripectes	MN649965		vanderbilti	vanderbilti	Hawaii	BOLD	BOLD:AAG2597	1	1	1	1
GBMNB11023_20_Cirripectes	MN649966		vanderbilti	vanderbilti	Hawaii	BOLD	BOLD:AAG2597	1	1	1	1
GBMNB11024_20_Cirripectes	MN649967		vanderbilti	vanderbilti	Hawaii	BOLD	BOLD:AAG2597	1	1	1	1
GBMNB11025_20_Cirripectes	MN649968		vanderbilti	vanderbilti	Hawaii	BOLD	BOLD:AAG2597	1	1	1	1
GBMNB11026_20_Cirripectes	MN649969		vanderbilti	vanderbilti	Hawaii	BOLD	BOLD:AAG2597	1	1	1	1
GBMNB11027_20_Cirripectes	MN649970		vanderbilti	vanderbilti	Hawaii	BOLD	BOLD:AAG2597	1	1	1	1
GBMNB11028_20_Cirripectes	MN649971		vanderbilti	vanderbilti	Hawaii	BOLD	BOLD:AAG2597	1	1	1	1
GBMNB11029_20_Cirripectes	MN649972		vanderbilti	vanderbilti	Hawaii	BOLD	BOLD:AAG2597	1	1	1	1
GBMNB11030_20_Cirripectes	MN649973		vanderbilti	vanderbilti	Hawaii	BOLD	BOLD:AAG2597	1	1	1	1
GBMNB11031_20_Cirripectes	MN649974		vanderbilti	vanderbilti	Hawaii	BOLD	BOLD:AAG2597	1	1	1	1
GBMNB11032_20_Cirripectes	MN649975		vanderbilti	vanderbilti	Hawaii	BOLD	BOLD:AAG2597	1	1	1	1
GBMNB11033_20_Cirripectes	MN649976		vanderbilti	vanderbilti	Hawaii	BOLD	BOLD:AAG2597	1	1	1	1
GBMNB11034_20_Cirripectes	MN649977		vanderbilti	vanderbilti	Hawaii	BOLD	BOLD:AAG2597	1	1	1	1
GBMNB11035_20_Cirripectes	MN649978		vanderbilti	vanderbilti	Hawaii	BOLD	BOLD:AAG2597	1	1	1	1
GBMNB11036_20_Cirripectes	MN649979		vanderbilti	vanderbilti	Hawaii	BOLD	BOLD:AAG2597	1	1	1	1
GBMNB11037_20_Cirripectes	MN649980		vanderbilti	vanderbilti	Hawaii	BOLD	BOLD:AAG2597	1	1	1	1
GBMNB11038_20_Cirripectes	MN649981		vanderbilti	vanderbilti	Hawaii	BOLD	BOLD:AAG2597	1	1	1	1
GBMNB11039_20_Cirripectes	MN649982		vanderbilti	vanderbilti	Hawaii	BOLD	BOLD:AAG2597	1	1	1	1
GBMNB11040_20_Cirripectes	MN649983		vanderbilti	vanderbilti	Hawaii	BOLD	BOLD:AAG2597	1	1	1	1
GBMNB11041_20_Cirripectes	MN649984		vanderbilti	vanderbilti	Hawaii	BOLD	BOLD:AAG2597	1	1	1	1
GBMNB11042_20_Cirripectes	MN649985		vanderbilti	vanderbilti	Hawaii	BOLD	BOLD:AAG2597	1	1	1	1
GBMNB11043_20_Cirripectes	MN649986		vanderbilti	vanderbilti	Hawaii	BOLD	BOLD:AAG2597	1	1	1	1
GBMNB11044_20_Cirripectes	MN649987		vanderbilti	vanderbilti	Hawaii	BOLD	BOLD:AAG2597	1	1	1	1
GBMNB11045_20_Cirripectes	MN649988		vanderbilti	vanderbilti	Hawaii	BOLD	BOLD:AAG2597	1	1	1	1
GBMNB11046_20_Cirripectes	MN649989		vanderbilti	vanderbilti	Hawaii	BOLD	BOLD:AAG2597	1	1	1	1
GBMNB11047_20_Cirripectes	MN649990		vanderbilti	vanderbilti	Hawaii	BOLD	BOLD:AAG2597	1	1	1	1
GBMNB11048_20_Cirripectes	MN649991		vanderbilti	vanderbilti	Hawaii	BOLD	BOLD:AAG2597	1	1	1	1
GBMNB11049_20_Cirripectes	MN649992		vanderbilti	vanderbilti	Hawaii	BOLD	BOLD:AAG2597	1	1	1	1
GBMNB11050_20_Cirripectes	MN649993		vanderbilti	vanderbilti	Hawaii	BOLD	BOLD:AAG2597	1	1	1	1
GBMNB11051_20_Cirripectes	MN649994		vanderbilti	vanderbilti	Hawaii	BOLD	BOLD:AAG2597	1	1	1	1
GBMNB11052_20_Cirripectes	MN649995		vanderbilti	vanderbilti	Hawaii	BOLD	BOLD:AAG2597	1	1	1	1
GBMNB11053_20_Cirripectes	MN649996		vanderbilti	vanderbilti	Hawaii	BOLD	BOLD:AAG2597	1	1	1	1
GBMNB11054_20_Cirripectes	MN649997		vanderbilti	vanderbilti	Hawaii	BOLD	BOLD:AAG2597	1	1	1	1
GBMNB11055_20_Cirripectes	MN649998		vanderbilti	vanderbilti	Hawaii	BOLD	BOLD:AAG2597	1	1	1	1
GBMNB11056_20_Cirripectes	MN649999		vanderbilti	vanderbilti	Hawaii	BOLD	BOLD:AAG2597	1	1	1	1
GBMNB11057_20_Cirripectes	MN650000		vanderbilti	vanderbilti	Hawaii	BOLD	BOLD:AAG2597	1	1	1	1
GBMNB11058_20_Cirripectes	MN650001		vanderbilti	vanderbilti	Hawaii	BOLD	BOLD:AAG2597	1	1	1	1
GBMNB11059_20_Cirripectes	MN650002		vanderbilti	vanderbilti	Hawaii	BOLD	BOLD:AAG2597	1	1	1	1
GBMNB11060_20_Cirripectes	MN650003		vanderbilti	vanderbilti	Hawaii	BOLD	BOLD:AAG2597	1	1	1	1
GBMNB11061_20_Cirripectes	MN650004		vanderbilti	vanderbilti	Hawaii	BOLD	BOLD:AAG2597	1	1	1	1
GBMNB11062_20_Cirripectes	MN650005		vanderbilti	vanderbilti	Hawaii	BOLD	BOLD:AAG2597	1	1	1	1
GBMNB11063_20_Cirripectes	MN650006		vanderbilti	vanderbilti	Hawaii	BOLD	BOLD:AAG2597	1	1	1	1
GBMNB11064_20_Cirripectes	MN650007		vanderbilti	vanderbilti	Hawaii	BOLD	BOLD:AAG2597	1	1	1	1
GBMNB11065_20_Cirripectes	MN650008		vanderbilti	vanderbilti	Hawaii	BOLD	BOLD:AAG2597	1	1	1	1
GBMNB11066_20_Cirripectes	MN650009		vanderbilti	vanderbilti	Hawaii	BOLD	BOLD:AAG2597	1	1	1	1
GBMNB11067_20_Cirripectes	MN650010		vanderbilti	vanderbilti	Hawaii	BOLD	BOLD:AAG2597	1	1	1	1
GBMNB11068_20_Cirripectes	MN650011		vanderbilti	vanderbilti	Hawaii	BOLD	BOLD:AAG2597	1	1	1	1
GBMNB11069_20_Cirripectes	MN650012		vanderbilti	vanderbilti	Hawaii	BOLD	BOLD:AAG2597	1	1	1	1
AUSTR240_13_Cirripectes	MK658095	AUST-242	NA	matatakaro	French Polynesia	BOLD	BOLD:ACC5103	2	2	2	2
GAMBA023_12_Cirripectes	MK658122	GAM-791	NA	matatakaro	French Polynesia	BOLD	BOLD:ACC5103	2	2	3	2
GAMBA024_12_Cirripectes	MK657945	GAM-792	NA	matatakaro	French Polynesia	BOLD	BOLD:ACC5103	2	2	3	2
MARQ139_12_Cirripectes	MK566874	MARQ-139	NA	matatakaro	French Polynesia	BOLD	BOLD:ACC5103	2	2	2	2
MARQ140_12_Cirripectes	MK566873	MARQ-140	NA	matatakaro	French Polynesia	BOLD	BOLD:ACC5103	2	2	2	2
GBMNB10959_20_Cirripectes	MN649902		matatakaro	matatakaro	Kiribati	GENBANK	BOLD:ACC5103	2	2	2	2
GBMNB10958_20_Cirripectes	MN649901		matatakaro	matatakaro	Kiribati	GENBANK	BOLD:ACC5103	2	2	2	2
GBMNB10957_20_Cirripectes	MN649900		matatakaro	matatakaro	Kiribati	GENBANK	BOLD:ACC5103	2	2	2	2
GBMNB10956_20_Cirripectes	MN649899		matatakaro	matatakaro	Kiribati	GENBANK	BOLD:ACC5103	2	2	2	2
GBMNB10955_20_Cirripectes	MN649898		matatakaro	matatakaro	Kiribati	GENBANK	BOLD:ACC5103	2	2	2	2
GBMNB10954_20_Cirripectes	MN649897		matatakaro	matatakaro	Kiribati	GENBANK	BOLD:ACC5103	2	2	2	2
GBMNB10953_20_Cirripectes	MN649896		matatakaro	matatakaro	Kiribati	GENBANK	BOLD:ACC5103	2	2	2	2
GBMNB10952_20_Cirripectes	MN649895		matatakaro	matatakaro	Kiribati	GENBANK	BOLD:ACC5103	2	2	2	2
GBMNB10951_20_Cirripectes	MN649894		matatakaro	matatakaro	Kiribati	GENBANK	BOLD:ACC5103	2	2	2	2
GBMNB10950_20_Cirripectes	MN649893		matatakaro	matatakaro	Kiribati	GENBANK	BOLD:ACC5103	2	2	2	2
GBMNB10949_20_Cirripectes	MN649892		matatakaro	matatakaro	Kiribati	GENBANK	BOLD:ACC5103	2	2	2	2
GBMNB10948_20_Cirripectes	MN649891		matatakaro	matatakaro	Kiribati	GENBANK	BOLD:ACC5103	2	2	2	2
GBMNB10947_20_Cirripectes	MN649890		matatakaro	matatakaro	Kiribati	GENBANK	BOLD:ACC5103	2	2	2	2
GBMNB10946_20_Cirripectes	MN649889		matatakaro	matatakaro	Kiribati	GENBANK	BOLD:ACC5103	2	2	2	2
GBMNB10945_20_Cirripectes	MN649888		matatakaro	matatakaro	Kiribati	GENBANK	BOLD:ACC5103	2	2	2	2
GBMNB10944_20_Cirripectes	MN649887		matatakaro	matatakaro	Kiribati	GENBANK	BOLD:ACC5103	2	2	2	2
GBMNB10943_20_Cirripectes	MN649886		matatakaro	matatakaro	Kiribati	GENBANK	BOLD:ACC5103	2	2	2	2
GBMNB10942_20_Cirripectes	MN649885		matatakaro	matatakaro	Kiribati	GENBANK	BOLD:ACC5103	2	2	2	2
GBMNB10941_20_Cirripectes	MN649884		matatakaro	matatakaro	Kiribati	GENBANK	BOLD:ACC5103	2	2	2	2
GBMNB10940_20_Cirripectes	MN649883		matatakaro	matatakaro	Kiribati	GENBANK	BOLD:ACC5103	2	2	2	2
GBMNB10939_20_Cirripectes	MN649882		matatakaro	matatakaro	Kiribati	GENBANK	BOLD:ACC5103	2	2	2	2
GBMNB10938_20_Cirripectes	MN649881		matatakaro	matatakaro	Kiribati	GENBANK	BOLD:ACC5103	2	2	2	2
GBMNB10937_20_Cirripectes	MN649880		matatakaro	matatakaro	Kiribati	GENBANK	BOLD:ACC5103	2	2	2	2
GBMNB10936_20_Cirripectes	MN649879		matatakaro	matatakaro	Kiribati	GENBANK	BOLD:ACC5103	2	2	2	2
GBMNB10935_20_Cirripectes	MN649878		matatakaro	matatakaro	Kiribati	GENBANK	BOLD:ACC5103	2	2	2	2
GBMNB10934_20_Cirripectes	MN649877		matatakaro	matatakaro	Kiribati	GENBANK	BOLD:ACC5103	2	2	2	2
ANGBF26357_19_Cirripectes	KX301892		NA	filamentosus	Seychelles	BOLD	BOLD:AAJ1078	3	3	4	3
GBMIN96357_17_Cirripectes	KX301893	1758	filamentosus	filamentosus	Seychelles	BOLD	BOLD:AAJ1078	3	3	4	3
SAIAB026_06_Cirripectes		PCH 2005-30	filamentosus	filamentosus	Seychelles	BOLD	BOLD:AAJ1078	3	3	4	3
SAIAB187_06_Cirripectes		PCH 2005-25	filamentosus	filamentosus	Seychelles	BOLD	BOLD:AAJ1078	3	3	4	3
ANGBF32330_19_Cirripectes	MH331735	ROT134	filamentosus	filamentosus	Saudi Arabia	GENBANK		3	3	4	3
ANGBF32329_19_Cirripectes	KU191168		filamentosus	filamentosus	Saudi Arabia	GENBANK		3	3	4	3
ANGBF32328_19_Cirripectes	HQ168553	KU6917	filamentosus	filamentosus	Seychelles	GENBANK		3	3	4	3
ZOSKT1161_16_Cirripectes	KU944801		variolosus	filamentosus	Taiwan	GENBANK		3	3	4	3
RESIC057_11_Cirripectes		CE-000000048-1	chelomatus	chelomatus	New Caledonia	BOLD	BOLD:AAY8754	3	4	5	4
RESIC148_11_Cirripectes		CE-000000102-2	chelomatus	chelomatus	New Caledonia	BOLD	BOLD:AAY8754	3	4	5	4
RESIC484_11_Cirripectes		CE-000000285-1	chelomatus	chelomatus	New Caledonia	BOLD	BOLD:AAY8754	3	4	5	4
ANGBF9231_12_Cirripectes	GU357568	GU357568	sp.JTW-2010	auritus	South Africa	BOLD	BOLD:AAU6316	4	5	6	5
ANGBF9244_12_Cirripectes	GU357569	GU357569	sp.JTW-2010	auritus	South Africa	BOLD	BOLD:AAU6316	4	5	6	5
DSFSG709_11_Cirripectes	KF489555	ADC11_235.8 #1	auritus	auritus	South Africa	BOLD	BOLD:AAU6316	4	5	6	5
DSFSG737_11_Cirripectes	KF489554	ADC_235.8 #2	auritus	auritus	South Africa	BOLD	BOLD:AAU6316	4	5	6	5
DSLAG1745_12_Cirripectes	KF489553	ADC12_235.8 #1	auritus	auritus	South Africa	BOLD	BOLD:AAU6316	4	5	6	5
DSLAG1786_12_Cirripectes	KF489552	ADC12_235.8 #3	auritus	auritus	South Africa	BOLD	BOLD:AAU6316	4	5	6	5
DSLAG1798_12_Cirripectes	KF489556	ADC12_235.9A #1	auritus	auritus	South Africa	BOLD	BOLD:AAU6316	4	5	6	5
AUSTR154_13_Cirripectes	MH707853	AUST-156	fuscoguttatus	fuscoguttatus	French Polynesia	BOLD	BOLD:AAJ1079	5	6	7	6
AUSTR155_13_Cirripectes	MH707851	AUST-157	fuscoguttatus	fuscoguttatus	French Polynesia	BOLD	BOLD:AAJ1079	5	6	7	6
AUSTR395_13_Cirripectes	MH707852	AUST-397	fuscoguttatus	fuscoguttatus	French Polynesia	BOLD	BOLD:AAJ1079	5	6	7	6
FUT160_18_Cirripectes		FUT-160	fuscoguttatus	fuscoguttatus	Wallis and Futuna Islands	BOLD	BOLD:AAJ1079	5	6	7	6
MBFA978_07_Cirripectes	JQ431646	MBIO1714.4	fuscoguttatus	fuscoguttatus	French Polynesia	BOLD	BOLD:AAJ1079	5	6	7	6
MBFA979_07_Cirripectes	JQ431645	MBIO1715.4	fuscoguttatus	fuscoguttatus	French Polynesia	BOLD	BOLD:AAJ1079	5	6	7	6
COLOR408_15_Cirripectes	MF409642	R0101_131	castaneus	randalli	Reunion	BOLD	BOLD:AAU0601	6	7	8	7
COLOR413_15_Cirripectes	MF409520	R0101_171	castaneus	randalli	Reunion	BOLD	BOLD:AAU0601	6	7	8	7
SBF493_11_Cirripectes	JQ349906	REU0146	castaneus	randalli	Reunion	BOLD	BOLD:AAU0601	6	7	8	7
SBF680_11_Cirripectes	JQ349903	REU1763	castaneus	randalli	Reunion	BOLD	BOLD:AAU0601	6	7	8	7
SBF681_11_Cirripectes	JQ349902	REU1764	castaneus	randalli	Reunion	BOLD	BOLD:AAU0601	6	7	8	7
SBF706_11_Cirripectes	JQ349901	REU1843	castaneus	randalli	Reunion	BOLD	BOLD:AAU0601	6	7	8	7
SBF707_11_Cirripectes	JQ349900	REU1844	castaneus	randalli	Reunion	BOLD	BOLD:AAU0601	6	7	8	7
SBF750_11_Cirripectes	JQ349904	REU2554	castaneus	randalli	Reunion	BOLD	BOLD:AAU0601	6	7	8	7
SBF751_11_Cirripectes	JQ349905	REU2555	castaneus	randalli	Reunion	BOLD	BOLD:AAU0601	6	7	8	7
ORCIE1990_Cirripectes_randalli	OP749983	ORCIE1990	NA	randalli	Rodrigues	Our study	BOLD:AAU0601	6	7	8	7
RUNA_3176_Cirripectes_randalli	OP749984	RUNA_3176	NA	randalli	Reunion	Our study	BOLD:AAE2835	6	7	8	7
FUT163_18_Cirripectes		FUT-163	polyzona	polyzona	Wallis and Futuna Islands	BOLD	BOLD:AAR9265	7	8	9	8
UKFBJ563_08_Cirripectes		G02-20	polyzona	polyzona	Fiji	BOLD	BOLD:AAR9265	7	8	9	8
ANGBF32331_19_Cirripectes	HQ168554	KU4315	polyzona	polyzona	Fiji	GENBANK	BOLD:AAR9265	7	8	9	8
FUT003_18_Cirripectes		FUT-003	stigmaticus	stigmaticus	Wallis and Futuna Islands	BOLD	BOLD:AAE2834	8	9	10	9
FUT115_18_Cirripectes		FUT-115	stigmaticus	stigmaticus	Wallis and Futuna Islands	BOLD	BOLD:AAE2834	8	9	10	9
UKFBI528_08_Cirripectes	KF929763	G02-12	stigmaticus	stigmaticus	Fiji	BOLD	BOLD:AAE2834	8	9	10	9
UKFBK089_08_Cirripectes	KF929762	EOW 93-01	stigmaticus	stigmaticus	Tonga	BOLD	BOLD:AAE2834	8	9	10	9
ORCIE1890_Cirripectes_stigmaticus	OP575311	ORCIE1890	NA	stigmaticus	Rodrigues	Our study	BOLD:AAE2834	8	9	10	9
1583_Cirripectes_stigmaticus	OP575309	1583	NA	stigmaticus	Rodrigues	Our study	BOLD:AAE2834	8	9	10	9
ORCIE1889_Cirripectes_stigmaticus	OP575310	ORCIE1889	NA	stigmaticus	Rodrigues	Our study	BOLD:AAE2834	8	9	10	9
RUNA_3262_Cirripectes_stigmaticus	OP575312	RUNA_3262	NA	stigmaticus	Reunion	Our study	BOLD:AAE2834	8	9	10	9
AUSTR052_13_Cirripectes	MH707867	AUST-052	variolosus	variolosus	French Polynesia	BOLD	BOLD:AAJ1084	9	10	11	10
AUSTR056_13_Cirripectes	MH707868	AUST-056	variolosus	variolosus	French Polynesia	BOLD	BOLD:AAJ1084	9	10	11	10
AUSTR160_13_Cirripectes	MH707870	AUST-162	variolosus	variolosus	French Polynesia	BOLD	BOLD:AAJ1084	9	10	11	10
AUSTR161_13_Cirripectes	MH707880	AUST-163	variolosus	variolosus	French Polynesia	BOLD	BOLD:AAJ1084	9	10	11	10
AUSTR162_13_Cirripectes	MH707881	AUST-164	variolosus	variolosus	French Polynesia	BOLD	BOLD:AAJ1084	9	10	11	10
FPFLB356_12_Cirripectes	KJ968005	FLMOO_1106	variolosus	variolosus	French Polynesia	BOLD	BOLD:AAJ1084	9	10	11	10
FPFLB403_12_Cirripectes	KJ968006	FLMOO_1223	variolosus	variolosus	French Polynesia	BOLD	BOLD:AAJ1084	9	10	11	10
FUT004_18_Cirripectes		FUT-004	variolosus	variolosus	Wallis and Futuna Islands	BOLD	BOLD:AAJ1084	9	10	11	10
GAMBA025_12_Cirripectes	MH707877	GAM-793	variolosus	variolosus	French Polynesia	BOLD	BOLD:AAJ1084	9	10	11	10
GAMBA026_12_Cirripectes	MH707876	GAM-794	variolosus	variolosus	French Polynesia	BOLD	BOLD:AAJ1084	9	10	11	10
GAMBA280_12_Cirripectes	MH707869	GAM-143	variolosus	variolosus	French Polynesia	BOLD	BOLD:AAJ1084	9	10	11	10
GAMBA281_12_Cirripectes	MH707873	GAM-144	variolosus	variolosus	French Polynesia	BOLD	BOLD:AAJ1084	9	10	11	10
GAMBA282_12_Cirripectes	MH707879	GAM-145	variolosus	variolosus	French Polynesia	BOLD	BOLD:AAJ1084	9	10	11	10
GAMBA862_12_Cirripectes	MH707874	GAM-737	variolosus	variolosus	French Polynesia	BOLD	BOLD:AAJ1084	9	10	11	10
MARQ071_12_Cirripectes	MH707872	MARQ-071	variolosus	variolosus	French Polynesia	BOLD	BOLD:AAJ1084	9	10	11	10
MARQ073_12_Cirripectes	MH707878	MARQ-073	variolosus	variolosus	French Polynesia	BOLD	BOLD:AAJ1084	9	10	11	10
MARQ074_12_Cirripectes	MH707871	MARQ-074	variolosus	variolosus	French Polynesia	BOLD	BOLD:AAJ1084	9	10	11	10
MBFA186_07_Cirripectes	JQ431650	MBIO307.4	variolosus	variolosus	French Polynesia	BOLD	BOLD:AAJ1084	9	10	11	10
MBFA187_07_Cirripectes	JQ431649	MBIO308.4	variolosus	variolosus	French Polynesia	BOLD	BOLD:AAJ1084	9	10	11	10
SCILL194_15_Cirripectes	MH707875	SCIL-194	variolosus	variolosus	French Polynesia	BOLD	BOLD:AAJ1084	9	10	11	10
SCILL252_15_Cirripectes	MH707866	SCIL-252	variolosus	variolosus	French Polynesia	BOLD	BOLD:AAJ1084	9	10	11	10
GBMNB10986_20_Cirripectes	MN649929		variolosus	variolosus	French Polynesia	GENBANK	BOLD:AAJ1084	9	10	11	10
GBMNB10985_20_Cirripectes	MN649928		variolosus	variolosus	French Polynesia	GENBANK	BOLD:AAJ1084	9	10	11	10
GBMNB10984_20_Cirripectes	MN649927		variolosus	variolosus	French Polynesia	GENBANK	BOLD:AAJ1084	9	10	11	10
GBMNB10983_20_Cirripectes	MN649926		variolosus	variolosus	French Polynesia	GENBANK	BOLD:AAJ1084	9	10	11	10
GBMNB10982_20_Cirripectes	MN649925		variolosus	variolosus	French Polynesia	GENBANK	BOLD:AAJ1084	9	10	11	10
GBMNB10981_20_Cirripectes	MN649924		variolosus	variolosus	French Polynesia	GENBANK	BOLD:AAJ1084	9	10	11	10
GBMNB10980_20_Cirripectes	MN649923		variolosus	variolosus	French Polynesia	GENBANK	BOLD:AAJ1084	9	10	11	10
GBMNB10979_20_Cirripectes	MN649922		variolosus	variolosus	French Polynesia	GENBANK	BOLD:AAJ1084	9	10	11	10
GBMNB10978_20_Cirripectes	MN649921		variolosus	variolosus	French Polynesia	GENBANK	BOLD:AAJ1084	9	10	11	10
GBMNB10977_20_Cirripectes	MN649920		variolosus	variolosus	French Polynesia	GENBANK	BOLD:AAJ1084	9	10	11	10
GBMNB10976_20_Cirripectes	MN649919		variolosus	variolosus	French Polynesia	GENBANK	BOLD:AAJ1084	9	10	11	10
GBMNB10975_20_Cirripectes	MN649918		variolosus	variolosus	French Polynesia	GENBANK	BOLD:AAJ1084	9	10	11	10
GBMNB10974_20_Cirripectes	MN649917		variolosus	variolosus	French Polynesia	GENBANK	BOLD:AAJ1084	9	10	11	10
GBMNB10973_20_Cirripectes	MN649916		variolosus	variolosus	French Polynesia	GENBANK	BOLD:AAJ1084	9	10	11	10
GBMNB10972_20_Cirripectes	MN649915		variolosus	variolosus	French Polynesia	GENBANK	BOLD:AAJ1084	9	10	11	10
GBMNB10971_20_Cirripectes	MN649914		variolosus	variolosus	French Polynesia	GENBANK	BOLD:AAJ1084	9	10	11	10
GBMNB10970_20_Cirripectes	MN649913		variolosus	variolosus	French Polynesia	GENBANK	BOLD:AAJ1084	9	10	11	10
GBMNB10969_20_Cirripectes	MN649912		variolosus	variolosus	French Polynesia	GENBANK	BOLD:AAJ1084	9	10	11	10
GBMNB10968_20_Cirripectes	MN649911		variolosus	variolosus	French Polynesia	GENBANK	BOLD:AAJ1084	9	10	11	10
GBMNB10967_20_Cirripectes	MN649910		variolosus	variolosus	French Polynesia	GENBANK	BOLD:AAJ1084	9	10	11	10
GBMNB10966_20_Cirripectes	MN649909		variolosus	variolosus	French Polynesia	GENBANK	BOLD:AAJ1084	9	10	11	10
GBMNB10965_20_Cirripectes	MN649908		variolosus	variolosus	French Polynesia	GENBANK	BOLD:AAJ1084	9	10	11	10
GBMNB10964_20_Cirripectes	MN649907		variolosus	variolosus	French Polynesia	GENBANK	BOLD:AAJ1084	9	10	11	10
GBMNB10963_20_Cirripectes	MN649906		variolosus	variolosus	French Polynesia	GENBANK	BOLD:AAJ1084	9	10	12	10
GBMNB10962_20_Cirripectes	MN649905		variolosus	variolosus	French Polynesia	GENBANK	BOLD:AAJ1084	9	10	11	10
GBMNB10961_20_Cirripectes	MN649904		variolosus	variolosus	French Polynesia	GENBANK	BOLD:AAJ1084	9	10	11	10
GBMNB10960_20_Cirripectes	MN649903		variolosus	variolosus	French Polynesia	GENBANK	BOLD:AAJ1084	9	10	11	10
GBMNB10993_20_Cirripectes	MN649936		variolosus	variolosus	Kiribati	GENBANK	BOLD:AAJ1084	9	10	11	10
GBMNB10992_20_Cirripectes	MN649935		variolosus	variolosus	Marshall Islands	GENBANK	BOLD:AAJ1084	9	10	11	10
GBMNB10991_20_Cirripectes	MN649934		variolosus	variolosus	Marshall Islands	GENBANK	BOLD:AAJ1084	9	10	11	10
GBMNB10990_20_Cirripectes	MN649933		variolosus	variolosus	French Polynesia	GENBANK	BOLD:AAJ1084	9	10	11	10
GBMNB10989_20_Cirripectes	MN649932		variolosus	variolosus	French Polynesia	GENBANK	BOLD:AAJ1084	9	10	11	10
GBMNB10988_20_Cirripectes	MN649931		variolosus	variolosus	French Polynesia	GENBANK	BOLD:AAJ1084	9	10	11	10
GBMNB10987_20_Cirripectes	MN649930		variolosus	variolosus	French Polynesia	GENBANK	BOLD:AAJ1084	9	10	11	10
ANGBF32327_19_Cirripectes	MH331734		castaneus	castaneus	Saudi Arabia	BOLD	BOLD:AAE2835	10	11	13	11
COLOR469_15_Cirripectes	MF409601	R0301_021	stigmaticus	castaneus	Reunion	BOLD	BOLD:AAE2835	10	11	13	11
GBMIN131289_17_Cirripectes	KX301891		castaneus	castaneus	Japan	BOLD	BOLD:AAE2835	10	11	13	11
LIFS793_08_Cirripectes	KP194481	3008	stigmaticus	castaneus	Australia	BOLD	BOLD:AAE2835	10	11	13	11
LIFS794_08_Cirripectes	KP194899	3009	stigmaticus	castaneus	Australia	BOLD	BOLD:AAE2835	10	11	13	11
LIFS795_08_Cirripectes	KP194898	3010	stigmaticus	castaneus	Australia	BOLD	BOLD:AAE2835	10	11	13	11
RESIC179_11_Cirripectes		CE-000000119-1	stigmaticus	castaneus	New Caledonia	BOLD	BOLD:AAE2835	10	11	13	11
RESIC180_11_Cirripectes		CE-000000119-2	stigmaticus	castaneus	New Caledonia	BOLD	BOLD:AAE2835	10	11	13	11
RESIC181_11_Cirripectes		CE-000000119-3	stigmaticus	castaneus	New Caledonia	BOLD	BOLD:AAE2835	10	11	13	11
SAIAB024_06_Cirripectes		PCH 2005-30	castaneus	castaneus	Seychelles	BOLD	BOLD:AAE2835	10	11	13	11
SAIAB025_06_Cirripectes		PCH 2005-30	castaneus	castaneus	Seychelles	BOLD	BOLD:AAE2835	10	11	13	11
SAIAB1074_08_Cirripectes		TAN 0807-0711	castaneus	castaneus	Seychelles	BOLD	BOLD:AAE2835	10	11	13	11
SBF598_11_Cirripectes	JQ349910	REU1013	stigmaticus	castaneus	Reunion	BOLD	BOLD:AAE2835	10	11	13	11
SBF724_11_Cirripectes	JQ349908	REU189_1	stigmaticus	castaneus	Reunion	BOLD	BOLD:AAE2835	10	11	13	11
SBF725_11_Cirripectes	JQ349907	REU189_2	stigmaticus	castaneus	Reunion	BOLD	BOLD:AAE2835	10	11	13	11
SBF752_11_Cirripectes	JQ349909	REU2559	stigmaticus	castaneus	Reunion	BOLD	BOLD:AAE2835	10	11	13	11
ANGBF32326_19_Cirripectes	KU191588		castaneus	castaneus	Saudi Arabia	GENBANK	BOLD:AAE2835	10	11	13	11
ANGBF32325_19_Cirripectes	KU191501		castaneus	castaneus	Saudi Arabia	GENBANK	BOLD:AAE2835	10	11	13	11
ANGBF32324_19_Cirripectes	KU191290		castaneus	castaneus	Saudi Arabia	GENBANK	BOLD:AAE2835	10	11	13	11
ANGBF32323_19_Cirripectes	KU191287		castaneus	castaneus	Saudi Arabia	GENBANK	BOLD:AAE2835	10	11	13	11
GBMIN97243_17_Cirripectes	KY676027		castaneus	castaneus	Saudi Arabia	GENBANK	BOLD:AAE2835	10	11	13	11
GBMIN121923_17_Cirripectes	KY675864		castaneus	castaneus	Saudi Arabia	GENBANK	BOLD:AAE2835	10	11	13	11
ANGBF32322_19_Cirripectes	HQ168552	KU7056	castaneus	castaneus	Seychelles	GENBANK	BOLD:AAE2835	10	11	13	11
RUNA_3214_Cirripectes_castaneus	OP750000	RUNA_3214	NA	castaneus	Reunion	Our study	BOLD:AAE2835	10	11	13	11
RUNA_0854_Cirripectes_castaneus	OP749988	RUNA_0854	NA	castaneus	Reunion	Our study	BOLD:AAE2835	10	11	13	11
RUNA_2449_Cirripectes_castaneus	OP749995	RUNA_2449	NA	castaneus	Reunion	Our study	BOLD:AAE2835	10	11	13	11
RUNA_2899_Cirripectes_castaneus	OP749997	RUNA_2899	NA	castaneus	Reunion	Our study	BOLD:AAE2835	10	11	13	11
RUNA_3256_Cirripectes_castaneus	OP749986	RUNA_3256	NA	castaneus	Reunion	Our study	BOLD:AAE2835	10	11	13	11
RUNA_4002_Cirripectes_castaneus	OP750003	RUNA_4002	NA	castaneus	Reunion	Our study	BOLD:AAE2835	10	11	13	11
RUNA_2346_Cirripectes_castaneus	OP749992	RUNA_2346	NA	castaneus	Reunion	Our study	BOLD:AAE2835	10	11	13	11
RUNA_2347_Cirripectes_castaneus	OP749993	RUNA_2347	NA	castaneus	Reunion	Our study	BOLD:AAE2835	10	11	13	11
RUNA_3154_Cirripectes_castaneus	OP749998	RUNA_3154	NA	castaneus	Reunion	Our study	BOLD:AAE2835	10	11	13	11
RUNA_2168_cirripectes_castaneus	OP749990	RUNA_2168	NA	castaneus	Reunion	Our study	BOLD:AAE2835	10	11	13	11
ORCIE1808_Cirripectes_castaneus	OP749985	ORCIE1808	NA	castaneus	Rodrigues	Our study	BOLD:AAE2835	10	11	13	11
RUNA_2348_Cirripectes_castaneus	OP787979	RUNA_2348	NA	castaneus	Reunion	Our study	BOLD:AAE2835	10	11	13	11
RUNA_3895_Cirripectes_castaneus	OP750001	RUNA_3895	NA	castaneus	Reunion	Our study	BOLD:AAE2835	10	11	13	11
RUNA_1208_Cirripectes_castaneus	OP749989	RUNA_1208	NA	castaneus	Reunion	Our study	BOLD:AAE2835	10	11	13	11
RUNA_2450_Cirripectes_castaneus	OP749996	RUNA_2450	NA	castaneus	Reunion	Our study	BOLD:AAE2835	10	11	13	11
RUNA_3155_Cirripectes_castaneus	OP749999	RUNA_3155	NA	castaneus	Reunion	Our study	BOLD:AAE2835	10	11	13	11
RUNA_0737_Cirripectes_castaneus	OP749987	RUNA_0737	NA	castaneus	Reunion	Our study	BOLD:AAE2835	10	11	13	11
RUNA_2344_Cirripectes_castaneus	OP749991	RUNA_2344	NA	castaneus	Reunion	Our study	BOLD:AAE2835	10	11	13	11
RUNA_4001_Cirripectes_castaneus	OP750002	RUNA_4001	NA	castaneus	Reunion	Our study	BOLD:AAE2835	10	11	13	11
RUNA_2379_Cirripectes_castaneus	OP749994	RUNA_2379	NA	castaneus	Reunion	Our study	BOLD:AAE2835	10	11	13	11
RUNA_2718_Cirripectes_castaneus	OP787977	RUNA_2718	NA	castaneus	Reunion	Our study	BOLD:AAE2835	10	11	13	11
RUNA_2717_Cirripectes_castaneus	OP787978	RUNA_2717	NA	castaneus	Reunion	Our study	BOLD:AAE2835	10	11	13	11
RUNA_0370_Cirripectes_castaneus	OP820446	RUNA_0370	NA	castaneus	Reunion	Our study	BOLD:AAE2835	10	11	13	11
RUNA_0272_Cirripectes_castaneus	OP820448	RUNA_0272	NA	castaneus	Reunion	Our study	BOLD:AAE2835	10	11	13	11
RUNA_0022_Cirripectes_castaneus	OP820444	RUNA_0022	NA	castaneus	Reunion	Our study	BOLD:AAE2835	10	11	13	11
ORCIE_1027_Cirripectes_castaneus	OP820445	ORCIE1027	NA	castaneus	Reunion	Our study	BOLD:AAE2835	10	11	13	11
ORCIE_1125_Cirripectes_castaneus	OP820447	ORCIE1125	NA	castaneus	Reunion	Our study	BOLD:AAE2835	10	11	13	11
RUNA_2719_Cirripectes_castaneus	OP820449	RUNA_2719	NA	castaneus	Reunion	Our study	BOLD:AAE2835	10	11	13	11
AUSTR163_13_Cirripectes	MH707862	AUST-165	quagga	quagga	French Polynesia	BOLD	BOLD:AAF2879	11	12	14	12
AUSTR166_13_Cirripectes	MH707856	AUST-168	quagga	quagga	French Polynesia	BOLD	BOLD:AAF2879	11	12	14	12
AUSTR400_13_Cirripectes	MH707865	AUST-402	quagga	quagga	French Polynesia	BOLD	BOLD:AAF2879	11	12	14	12
AUSTR401_13_Cirripectes	MH707859	AUST-403	quagga	quagga	French Polynesia	BOLD	BOLD:AAF2879	11	12	14	12
AUSTR533_13_Cirripectes	MK658418	AUST-535	quagga	quagga	French Polynesia	BOLD	BOLD:AAF2879	11	12	14	12
AUSTR534_13_Cirripectes	MH707861	AUST-536	quagga	quagga	French Polynesia	BOLD	BOLD:AAF2879	11	12	14	12
AUSTR535_13_Cirripectes	MH707860	AUST-537	quagga	quagga	French Polynesia	BOLD	BOLD:AAF2879	11	12	14	12
FPFLB304_12_Cirripectes	KJ968000	FLMOO_998	quagga	quagga	French Polynesia	BOLD	BOLD:AAF2879	11	12	14	12
FPFLB317_12_Cirripectes	KJ968001	FLMOO_1013	quagga	quagga	French Polynesia	BOLD	BOLD:AAF2879	11	12	14	12
FPFLB318_12_Cirripectes	KJ968002	FLMOO_1014	quagga	quagga	French Polynesia	BOLD	BOLD:AAF2879	11	12	14	12
FPFLB321_12_Cirripectes	KJ968003	FLMOO_1019	quagga	quagga	French Polynesia	BOLD	BOLD:AAF2879	11	12	14	12
FPFLB369_12_Cirripectes	KJ968004	FLMOO_1124	quagga	quagga	French Polynesia	BOLD	BOLD:AAF2879	11	12	14	12
FPFLB371_12_Cirripectes	KJ967999	FLMOO_1129	quagga	quagga	French Polynesia	BOLD	BOLD:AAF2879	11	12	14	12
FUT165_18_Cirripectes		FUT-165	quagga	quagga	Wallis and Futuna Islands	BOLD	BOLD:AAF2879	11	12	14	12
GAMBA236_12_Cirripectes	MH707863	GAM-099	quagga	quagga	French Polynesia	BOLD	BOLD:AAF2879	11	12	14	12
GAMBA246_12_Cirripectes	MH707864	GAM-109	quagga	quagga	French Polynesia	BOLD	BOLD:AAF2879	11	12	14	12
GAMBA247_12_Cirripectes	MH707858	GAM-110	quagga	quagga	French Polynesia	BOLD	BOLD:AAF2879	11	12	14	12
MBFA178_07_Cirripectes	JQ431648	MBIO291.4	quagga	quagga	French Polynesia	BOLD	BOLD:AAF2879	11	12	14	12
MBFA179_07_Cirripectes	JQ431647	MBIO292.4	quagga	quagga	French Polynesia	BOLD	BOLD:AAF2879	11	12	14	12
SCILL193_15_Cirripectes	MH707857	SCIL-193	quagga	quagga	French Polynesia	BOLD	BOLD:AAF2879	11	12	14	12
UKFBI168_08_Cirripectes	KF929761	EOW 93-07	quagga	quagga	Tonga	BOLD	BOLD:AAF2879	11	12	14	12
ANGBF32332_19_Cirripectes	HQ168555	KU800	quagga	quagga	Tonga	GENBANK	BOLD:AAF2879	11	12	14	12
AUSTR545_13_Cirripectes	MH707854	AUST-547	jenningsi	jenningsi	French Polynesia	BOLD	BOLD:ACP7855	12	13	15	13
AUSTR546_13_Cirripectes	MK658251	AUST-548	jenningsi	jenningsi	French Polynesia	BOLD	BOLD:ACP7855	12	13	15	13
MH932003_1_Cirripectes_patuki	MH932003		patuki	patuki	Rapa Nui	GENBANK		13	14	16	14
MH932004_1_Cirripectes_patuki	MH932004		patuki	patuki	Rapa Nui	GENBANK		13	14	16	14
MH932005_1_Cirripectes_patuki	MH932005		patuki	patuki	Rapa Nui	GENBANK		13	14	16	14
MH932006_1_Cirripectes_patuki	MH932006		patuki	patuki	Rapa Nui	GENBANK		13	14	16	14
MH932007_1_Cirripectes_patuki	MH932007		patuki	patuki	Rapa Nui	GENBANK		13	14	16	14
MH932008_1_Cirripectes_alboapicalis	MH932008		alboapicalis	alboapicalis	NewZeland	GENBANK		14	15	17	15
MH932009_1_Cirripectes_alboapicalis	MH932009		alboapicalis	alboapicalis	NewZeland	GENBANK		14	15	17	15
AUSTR544_13_Cirripectes	MH707855	AUST-546	obscurus	obscurus	French Polynesia	BOLD	BOLD:AAG2625	15	16	18	16
AUSTR398_13_Cirripectes	MH707846	AUST-400	alboapicalis	sp. n Delrieu-Trottin et al. 2018	French Polynesia	BOLD	BOLD:ACC5121	16	17	19	17
AUSTR547_13_Cirripectes	MH707848	AUST-549	alboapicalis	sp. n Delrieu-Trottin et al. 2018	French Polynesia	BOLD	BOLD:ACC5121	16	17	19	17
AUSTR548_13_Cirripectes	MH707850	AUST-550	alboapicalis	sp. n Delrieu-Trottin et al. 2018	French Polynesia	BOLD	BOLD:ACC5121	16	17	19	17
GAMBA637_12_Cirripectes	MH707847	GAM-508	alboapicalis	sp. n Delrieu-Trottin et al. 2018	French Polynesia	BOLD	BOLD:ACC5121	16	17	19	17
GAMBA640_12_Cirripectes	MH707849	GAM-511	alboapicalis	sp. n Delrieu-Trottin et al. 2018	French Polynesia	BOLD	BOLD:ACC5121	16	17	19	17
