# Supplementary material for: New insights into the diversity of cryptobenthic Cirripectes blennies in the Mascarene Archipelago sampled using Autonomous Reef Monitoring Structures (ARMS)
Source: Ecol Evol. 2023 Mar 16;13(3):e9850. doi: 10.1002/ece3.9850 (PMC10019914; doi:10.1002/ece3.9850)
Supplement: Supplementary file 3 — Data S2 [file ECE3-13-e9850-s005.xlsx]

## Sheet: Feuil1
FieldID	GenBank Accession	Type	InitialID	CorrectedID	Country	Source
1583	OP776342 / OP776343	heterozygous	NA	stigmaticus	Rodrigues	Our study
ANGBF32322-19	HQ168903	heterozygous	castaneus	castaneus	Seychelles	Genbank
ANGBF32328-19	HQ168904.1	heterozygous	filamentosus	filamentosus	Seychelles	Genbank
ANGBF32332-19	HQ168905	heterozygous	quagga	quagga	Tonga	Genbank
ORCIE1808	OP776344 / OP776345	heterozygous	NA	castaneus	Rodrigues	Our study
ORCIE1889	OP776346 / OP776347	heterozygous	NA	stigmaticus	Rodrigues	Our study
ORCIE1890	OP776348 / OP776349	homozygous	NA	stigmaticus	Rodrigues	Our study
ORCIE1990	OP776350 / OP776351	homozygous	NA	randalli	Rodrigues	Our study
RESIC057-11		homozygous	chelomatus	chelomatus	New Caledonia	BOLD
RESIC148-11		homozygous	chelomatus	chelomatus	New Caledonia	BOLD
RESIC179-11		heterozygous	stigmaticus	castaneus	New Caledonia	BOLD
RESIC180-11		homozygous	stigmaticus	castaneus	New Caledonia	BOLD
RESIC181-11		homozygous	stigmaticus	castaneus	New Caledonia	BOLD
RESIC484-11		homozygous	chelomatus	chelomatus	New Caledonia	BOLD
RUNA_0737	OP776352 / OP776353	homozygous	NA	castaneus	Reunion	Our study
RUNA_0854	OP776354 / OP776355	heterozygous	NA	castaneus	Réunion	Our study
RUNA_1208	OP776356 / OP776357	heterozygous	NA	castaneus	Reunion	Our study
RUNA_2168	OP776358 / OP776359	homozygous	NA	castaneus	Reunion	Our study
RUNA_2344	OP776360 / OP776361	heterozygous	NA	castaneus	Reunion	Our study
RUNA_2346	OP776362 / OP776363	heterozygous	NA	castaneus	Reunion	Our study
RUNA_2347	OP776364 / OP776365	heterozygous	NA	castaneus	Reunion	Our study
RUNA_2348	OP776366 / OP776367	homozygous	NA	castaneus	Reunion	Our study
RUNA_2379	OP776368 / OP776369	heterozygous	NA	castaneus	Reunion	Our study
RUNA_2449	OP776370 / OP776371	homozygous	NA	castaneus	Reunion	Our study
RUNA_2450	OP776372 / OP776373	heterozygous	NA	castaneus	Reunion	Our study
RUNA_2717	OP776374 / OP776375	homozygous	NA	castaneus	Reunion	Our study
RUNA_2718	OP776376 / OP776377	homozygous	NA	castaneus	Reunion	Our study
RUNA_3154	OP776378 / OP776379	heterozygous	NA	castaneus	Reunion	Our study
RUNA_3155	OP776380 / OP776381	heterozygous	NA	castaneus	Reunion	Our study
RUNA_3176	OP776382 / OP776383	homozygous	NA	castaneus	Reunion	Our study
RUNA_3214	OP776384 / OP776385	homozygous	NA	castaneus	Reunion	Our study
RUNA_3256	OP776386 / OP776387	homozygous	NA	castaneus	Reunion	Our study
RUNA_3895	OP776388 / OP776389	heterozygous	NA	castaneus	Reunion	Our study
RUNA_4001	OP776390 / OP776391	heterozygous	NA	castaneus	Reunion	Our study
RUNA_4002	OP776392 / OP776393	homozygous	NA	castaneus	Reunion	Our study
